# Supplementary material for: Non-communicable disease care for persons living with HIV in Peru: A national physician cross-sectional study
Source: PLOS Glob Public Health. 2025 Aug 4;5(8):e0004846. doi: 10.1371/journal.pgph.0004846 (PMC12321123; doi:10.1371/journal.pgph.0004846)
Supplement: S1 Data — (XLSX) [file pgph.0004846.s001.xlsx]

## Sheet: Whole data
Q1	Q8	Q10_1	Q10_2	Q10_3	Q10_4	Q10_5	Q10_6	Q10_7	Q10_8	Q10_9	Q10_10	Q10_11	Q10_12	Q10_13	Q10_14	Q10_14_TEXT	Q71_1	Q71_2	Q71_3	Q71_4	Q71_5	Q71_6	Q71_7	Q71_8	Q71_9	Q71_10	Q71_11	Q71_12	Q71_13	Q71_14	Q71_15	Q71_16	Q71_17	Q71_18	Q71_19	Q71_20	Q71_21	Q71_22	Q71_23	Q71_24	Q71_25	Q71_26	Q71_27	Q71_28	Q71_29	Q71_30	Q71_31	Osteoporosis:	Osteoporosis:
ID en la Encuesta:	¿Qué porcentaje de pacientes con VIH que usted atiende son mayores de 40 años?	¿Alguno de sus pacientes con VIH padece de alguna de las siguientes condiciones? (Marque todas las que corresponda): - Osteoporosis	¿Alguno de sus pacientes con VIH padece de alguna de las siguientes condiciones? (Marque todas las que corresponda): - Sarcopenia	¿Alguno de sus pacientes con VIH padece de alguna de las siguientes condiciones? (Marque todas las que corresponda): - Hipertensión	¿Alguno de sus pacientes con VIH padece de alguna de las siguientes condiciones? (Marque todas las que corresponda): - Diabetes	¿Alguno de sus pacientes con VIH padece de alguna de las siguientes condiciones? (Marque todas las que corresponda): - Obesidad	¿Alguno de sus pacientes con VIH padece de alguna de las siguientes condiciones? (Marque todas las que corresponda): - Hiperlipidemia	¿Alguno de sus pacientes con VIH padece de alguna de las siguientes condiciones? (Marque todas las que corresponda): - Alteración neurocognitiva (ex: memoria, lenguaje, toma de decisiones, regulación emocional, función motora, atención)	¿Alguno de sus pacientes con VIH padece de alguna de las siguientes condiciones? (Marque todas las que corresponda): - Cáncer de mama	¿Alguno de sus pacientes con VIH padece de alguna de las siguientes condiciones? (Marque todas las que corresponda): - Cáncer de colon	¿Alguno de sus pacientes con VIH padece de alguna de las siguientes condiciones? (Marque todas las que corresponda): - Cáncer anal	¿Alguno de sus pacientes con VIH padece de alguna de las siguientes condiciones? (Marque todas las que corresponda): - Cáncer cervical	¿Alguno de sus pacientes con VIH padece de alguna de las siguientes condiciones? (Marque todas las que corresponda): - Consumo de Tabaco	¿Alguno de sus pacientes con VIH padece de alguna de las siguientes condiciones? (Marque todas las que corresponda): - Consumo de Alcohol	¿Alguno de sus pacientes con VIH padece de alguna de las siguientes condiciones? (Marque todas las que corresponda): - Otros	¿Alguno de sus pacientes con VIH padece de alguna de las siguientes condiciones? (Marque todas las que corresponda): - Otros - Text	“En las siguientes preguntas le voy a pedir que usando una escala de 1 al 4, en donde 1 es no seguo 2 poco seguro 3 seguro y 4 muy seguro, me diga que tan seguro se siente para manejar las siguientes enfermedades no transmisibles en personas con VIH."	“En las siguientes preguntas le voy a pedir que usando una escala de 1 al 4, en donde 1 es no seguo 2 poco seguro 3 seguro y 4 muy seguro, me diga que tan seguro se siente para manejar las siguientes enfermedades no transmisibles en personas con VIH." - Prevención	“En las siguientes preguntas le voy a pedir que usando una escala de 1 al 4, en donde 1 es no seguo 2 poco seguro 3 seguro y 4 muy seguro, me diga que tan seguro se siente para manejar las siguientes enfermedades no transmisibles en personas con VIH." - Diagnóstico	“En las siguientes preguntas le voy a pedir que usando una escala de 1 al 4, en donde 1 es no seguo 2 poco seguro 3 seguro y 4 muy seguro, me diga que tan seguro se siente para manejar las siguientes enfermedades no transmisibles en personas con VIH." - Tratamiento	“En las siguientes preguntas le voy a pedir que usando una escala de 1 al 4, en donde 1 es no seguo 2 poco seguro 3 seguro y 4 muy seguro, me diga que tan seguro se siente para manejar las siguientes enfermedades no transmisibles en personas con VIH." - Prevención	“En las siguientes preguntas le voy a pedir que usando una escala de 1 al 4, en donde 1 es no seguo 2 poco seguro 3 seguro y 4 muy seguro, me diga que tan seguro se siente para manejar las siguientes enfermedades no transmisibles en personas con VIH." - Diagnóstico	“En las siguientes preguntas le voy a pedir que usando una escala de 1 al 4, en donde 1 es no seguo 2 poco seguro 3 seguro y 4 muy seguro, me diga que tan seguro se siente para manejar las siguientes enfermedades no transmisibles en personas con VIH." - Tratamiento	“En las siguientes preguntas le voy a pedir que usando una escala de 1 al 4, en donde 1 es no seguo 2 poco seguro 3 seguro y 4 muy seguro, me diga que tan seguro se siente para manejar las siguientes enfermedades no transmisibles en personas con VIH." - Prevención	“En las siguientes preguntas le voy a pedir que usando una escala de 1 al 4, en donde 1 es no seguo 2 poco seguro 3 seguro y 4 muy seguro, me diga que tan seguro se siente para manejar las siguientes enfermedades no transmisibles en personas con VIH." - Diagnóstico	“En las siguientes preguntas le voy a pedir que usando una escala de 1 al 4, en donde 1 es no seguo 2 poco seguro 3 seguro y 4 muy seguro, me diga que tan seguro se siente para manejar las siguientes enfermedades no transmisibles en personas con VIH." - Tratamiento	“En las siguientes preguntas le voy a pedir que usando una escala de 1 al 4, en donde 1 es no seguo 2 poco seguro 3 seguro y 4 muy seguro, me diga que tan seguro se siente para manejar las siguientes enfermedades no transmisibles en personas con VIH." - Prevención	“En las siguientes preguntas le voy a pedir que usando una escala de 1 al 4, en donde 1 es no seguo 2 poco seguro 3 seguro y 4 muy seguro, me diga que tan seguro se siente para manejar las siguientes enfermedades no transmisibles en personas con VIH." - Diagnóstico	“En las siguientes preguntas le voy a pedir que usando una escala de 1 al 4, en donde 1 es no seguo 2 poco seguro 3 seguro y 4 muy seguro, me diga que tan seguro se siente para manejar las siguientes enfermedades no transmisibles en personas con VIH." - Tratamiento	“En las siguientes preguntas le voy a pedir que usando una escala de 1 al 4, en donde 1 es no seguo 2 poco seguro 3 seguro y 4 muy seguro, me diga que tan seguro se siente para manejar las siguientes enfermedades no transmisibles en personas con VIH." - Prevención	“En las siguientes preguntas le voy a pedir que usando una escala de 1 al 4, en donde 1 es no seguo 2 poco seguro 3 seguro y 4 muy seguro, me diga que tan seguro se siente para manejar las siguientes enfermedades no transmisibles en personas con VIH." - Diagnóstico	“En las siguientes preguntas le voy a pedir que usando una escala de 1 al 4, en donde 1 es no seguo 2 poco seguro 3 seguro y 4 muy seguro, me diga que tan seguro se siente para manejar las siguientes enfermedades no transmisibles en personas con VIH." - Tratamiento	“En las siguientes preguntas le voy a pedir que usando una escala de 1 al 4, en donde 1 es no seguo 2 poco seguro 3 seguro y 4 muy seguro, me diga que tan seguro se siente para manejar las siguientes enfermedades no transmisibles en personas con VIH." - Prevención	“En las siguientes preguntas le voy a pedir que usando una escala de 1 al 4, en donde 1 es no seguo 2 poco seguro 3 seguro y 4 muy seguro, me diga que tan seguro se siente para manejar las siguientes enfermedades no transmisibles en personas con VIH." - Diagnóstico	“En las siguientes preguntas le voy a pedir que usando una escala de 1 al 4, en donde 1 es no seguo 2 poco seguro 3 seguro y 4 muy seguro, me diga que tan seguro se siente para manejar las siguientes enfermedades no transmisibles en personas con VIH." - Tratamiento	“En las siguientes preguntas le voy a pedir que usando una escala de 1 al 4, en donde 1 es no seguo 2 poco seguro 3 seguro y 4 muy seguro, me diga que tan seguro se siente para manejar las siguientes enfermedades no transmisibles en personas con VIH." - Prevención	“En las siguientes preguntas le voy a pedir que usando una escala de 1 al 4, en donde 1 es no seguo 2 poco seguro 3 seguro y 4 muy seguro, me diga que tan seguro se siente para manejar las siguientes enfermedades no transmisibles en personas con VIH." - Diagnóstico	“En las siguientes preguntas le voy a pedir que usando una escala de 1 al 4, en donde 1 es no seguo 2 poco seguro 3 seguro y 4 muy seguro, me diga que tan seguro se siente para manejar las siguientes enfermedades no transmisibles en personas con VIH." - Tratamiento	“En las siguientes preguntas le voy a pedir que usando una escala de 1 al 4, en donde 1 es no seguo 2 poco seguro 3 seguro y 4 muy seguro, me diga que tan seguro se siente para manejar las siguientes enfermedades no transmisibles en personas con VIH." - Prevención	“En las siguientes preguntas le voy a pedir que usando una escala de 1 al 4, en donde 1 es no seguo 2 poco seguro 3 seguro y 4 muy seguro, me diga que tan seguro se siente para manejar las siguientes enfermedades no transmisibles en personas con VIH." - Diagnóstico	“En las siguientes preguntas le voy a pedir que usando una escala de 1 al 4, en donde 1 es no seguo 2 poco seguro 3 seguro y 4 muy seguro, me diga que tan seguro se siente para manejar las siguientes enfermedades no transmisibles en personas con VIH." - Tratamiento	“En las siguientes preguntas le voy a pedir que usando una escala de 1 al 4, en donde 1 es no seguo 2 poco seguro 3 seguro y 4 muy seguro, me diga que tan seguro se siente para manejar las siguientes enfermedades no transmisibles en personas con VIH." - Prevención	“En las siguientes preguntas le voy a pedir que usando una escala de 1 al 4, en donde 1 es no seguo 2 poco seguro 3 seguro y 4 muy seguro, me diga que tan seguro se siente para manejar las siguientes enfermedades no transmisibles en personas con VIH." - Diagnóstico	“En las siguientes preguntas le voy a pedir que usando una escala de 1 al 4, en donde 1 es no seguo 2 poco seguro 3 seguro y 4 muy seguro, me diga que tan seguro se siente para manejar las siguientes enfermedades no transmisibles en personas con VIH." - Tratamiento	“En las siguientes preguntas le voy a pedir que usando una escala de 1 al 4, en donde 1 es no seguo 2 poco seguro 3 seguro y 4 muy seguro, me diga que tan seguro se siente para manejar las siguientes enfermedades no transmisibles en personas con VIH." - Prevención	“En las siguientes preguntas le voy a pedir que usando una escala de 1 al 4, en donde 1 es no seguo 2 poco seguro 3 seguro y 4 muy seguro, me diga que tan seguro se siente para manejar las siguientes enfermedades no transmisibles en personas con VIH." - Diagnóstico	“En las siguientes preguntas le voy a pedir que usando una escala de 1 al 4, en donde 1 es no seguo 2 poco seguro 3 seguro y 4 muy seguro, me diga que tan seguro se siente para manejar las siguientes enfermedades no transmisibles en personas con VIH." - Tratamiento	¿Qué porcentaje de sus pacientes varones mayores de 50 años con VIH y mujeres postmenopáusicas con VIH han sido evaluados con una densitometría ósea?	Si uno de sus pacientes con VIH tuviera osteoporosis, ¿qué acciones tomaría? Marque todas las que apliquen - Selected Choice
CBP63	60%	1	1	1	1	1	1	1	1	2	1	1	1	1		Espondilitis anquilosante, lupus, fibromialgia		3	2	2	2	2	2	3	3	3	4	4	3	3	3	3	4	4	3	3	3	3	2	2	2	3	3	3	2	2	2	3	3,4,5,6,8
CBP70	40%	2	1	1	1	1	1	1	2	2	2	1	1	1		Hipotiroidismo, hipertiroidismo, cáncer de tiroides, paratiroidismo, cáncer de tiroides, gastritis crónica, parasitosis		2	3	3	3	1	3	2	3	3	3	4	3	3	3	3	2	3	3	3	3	3	2	2	2	3	3	2	4	3	3	3	2,4,5,6,8
CBP64	20%	2	2	1	2	1	1	2	2	1	2	1	1	1		Linfoma, consumo de marihuana. Psiquiátricos.		2	2	3	1	2	2	2	3	3	2	3	3	3	3	3	3	3	3	3	3	2	2	2	2	2	2	2	2	2	2	3	6,8
CBP101	50%	2	2	1	2	1	1	1	2	2	2	2	1	1				3	2	2	2	2	2	3	3	4	4	4	4	4	4	4	4	4	4	2	1	1	2	2	1	4	2	2	3	3	2	1	6,8
CBP129	30%	1	2	1	1	1	1	1	2	2	2	1	1	1		lupus, psoriasis		4	4	4	2	2	2	4	4	3	4	4	4	4	4	4	3	4	3	2	2	1	3	2	2	4	3	2	4	4	2	3	2,4,5,6,7,8
CBP133	40%	2	2	1	1	1	1	2	2	2	2	2	1	1				3	3	3	3	3	3	3	4	3	3	3	3	3	3	3	3	3	3	3	3	3	3	3	3	3	3	3	3	3	3	3	5,8
CBP130	50-60%	2	1	1	1	1	1	1	2	2	2	2	1	1	1	Alzheimer, consumo de marihuana, gastritis, enfermedad renal crónica, ansiedad, depresión, trastorno obsesivo-compulsivo, fibrilación auricular		2	3	2	2	2	2	3	3	3	3	3	3	3	3	2	3	3	3	3	2	2	2	3	2	3	3	2	3	3	3	3	3,4,6
CBP97	25%	1	2	1	1	1	1	2	2	2	2	1	2	2				3	4	4	2	4	4	4	4	4	4	4	4	4	4	4	4	4	4	2	3	2	4	3	3	3	4	4	3	4	4	3	3,8
CBP67	30-40%	1	2	1	1	2	1	1	2	2	2	2	1	1				4	4	3	1	1	1	3	3	1	3	3	3	4	3	3	4	4	4	4	3	2	4	2	2	3	3	2	3	3	2	3	6
CBP126	40%	1	1	1	1	1	1	2	2	2	1	1	1	1		Enfermedad respiratoria crónica, secuela de ACV		4	4	3	3	3	2	4	4	4	4	4	4	4	4	3	4	4	4	3	1	2	3	2	2	4	4	2	4	3	2	3	3,4,5
CBP76	40%	1	2	1	1	1	1	1	2	2	2	1	1	1				4	3	2	2	2	2	4	4	4	4	4	4	3	4	3	4	4	4	4	4	3	3	3	2	4	4	3	4	4	3	3	2,6,8
CBP95	30-40%	2	2	1	1	1	1	1	2	2	2	2	1	1		Enfermedad renal, hipotiroidismo, linfoma, consumo de drogas		3	3	4	2	2	2	3	3	3	4	4	4	3	3	3	4	4	4	3	3	1	3	4	3	4	2	3	4	3	3	3	3,4,5
CBP81	80%	1	2	1	1	1	1	1	2	1	1	1	2	1		Lupus, artritis reumatoide, psoriasis. Enfermedad Inflamatoria Intestinal		3	4	3	2	3	3	4	4	4	4	4	4	4	4	4	4	4	4	3	2	2	3	3	2	2	3	2	2	3	2	3	3,4,5,6
CBP71	20-40%	1	3	1	1	1	1	1	2	1	1	1	1	1		Alteraciones tiroideas, hemofilia		2	2	2	3	2	2	4	4	3	4	4	4	4	4	4	4	4	4	4				4		1	1	1	1	1	1		4,6
CBP68	30%	2	2	1	1	1	1	1	1	1	1	2	1	1		Vitiligo, linfoma no Hodgkin,		2	2	3	2	2	3	4	4	4	3	4	3	4	3	3	4	4	3	2	1	1	2	1	1	4	4	3	4	4	3	3	6,8
CBP132	40%	2	1	1	1	1	1	1	2	1	1	1	1	1		Linfoma, sarcoma de Kaposi, consumo de drogas, artritis reumatoide, lupus, enfermedad renal crónica en hemodiálisis		1	1	1	3	3	4	3	3	3	4	4	4	3	4	4	2	3	3	1	1	1	2	2	1	2	3	2	2	3	2	3	4,10
CBP83	35-40%	1	1	1	1	1	1	1	2	1	1	1	1	1		Hipotiroidismo, hipertiroidismo, lupus, artritis reumatoide		3	3	2	2	2	2	4	4	3	4	4	4	4	4	4	4	4	4	3	2	2	3	3	2	4	4	3	4	4	3	3	4,5,6
CBP120	30%	1	2	1	1	1	1	1	2	2	2	1	1	1		Cáncer gástrico. Hiperplasia prostática benigna. Artritis reumatoidea.		1	1	1	1	1	1	3	3	3	3	2	3	3	3	3	3	3	3	1	1	1	2	2	2	2	3	3	3	3	3	1	4,5,8
CBP140	50%	2	2	1	1	1	1	1	2	2	2	1	3	3		Reumatológicas, cardiovasvulares, nefrológicos, hepatopatas		2	2	1	2	2	2	3	3	3	3	3	2	3	3	3	3	3	3	3	1	1	2	2	2	3	2	2	3	2	2	3	6,10
CBP79	50%	1	1	1	1	1	1	1	2	2	2	2	1	1		Artritis reumatoide, enfermedad renal crónica		3	2	2	2	2	2	3	3	3	3	4	4	4	4	4	4	4	4	4	2	2	3	2	2	4	4	3	4	4	3	3	4,8,10
CBP37	20-25%	2	1	1	1	2	1	1	1	2	1	1	1	1		Linfoma intestinal, anemia,		2	2	3	2	2	3	3	3	3	3	4	4	3	4	4	3	4	4	3	3	3	3	3	3	2	3	2	2	3	2	3	6,8
CBP114	35-40%	1	1	1	1	1	1	1	2	1	1	2	1	1	1	Linforma, cáncer de recto,. Tiroidea, hepatopatía, insuficiencia renal, leucemia.		4	4	3	4	4	4	3	4	4	4	4	4																			3	2,3,4,8
CBP111	60%	1	2	1	1	1	1	1	2	1	1	1	1	1		Glaucoma, enfermedad real crónica		3	3	4	2	2	2	4	4	4	3	4	3	3	4	3	3	4	3	3	4	2	3	3	3	3	4	3	3	4	3	3	4,5,8
CBP150	60-70%	1	3	1	1	1	1	1	2	1	2	1	1	1		Cirrosis, gota		4	3	3	3	2	2	4	3	3	4	4	4	4	4	4	4	4	4	4	4	2	3	3	2	4	4	2	4	4	2	3	3,4,5,6,8
CBP149	65-70%	2	2	1	1	2	1	1	2	1	2	2	1	1				2	2	3	1	1	2	4	4	4	4	4	4	4	4	4	4	4	4	3	2	1	2	2	2	3	3	3	3	3	3	3	6
CBP92	20%	2	2	2	1	1	2	2	2	2	2	2	2	1				3	3	2	3	3	2	4	4	4	4	4	4	4	4	4	4	4	4	3	3	2	3	2	2	3	3	3	3	3	3	3	4,5,6
CBP87	40%	1	1	1	1	1	1	1	2	1	3	1	1	1		Linfoma, enfermedad renal crónica, cáncer de tiroides, cáncer de cuello		3	3	1	2	2	1	3	3	2	3	3	2	3	3	3	3	3	3	3	3	3	2	2	2	3	2	2	3	2	2	3	6
CBP125	75%	2	1	1	1	1	1	1	2	2	1	2	1	1		EPOC		2	4	2	3	4	2	4	4	3	2	4	1	3	4	3	3	4	3	4	4	2	3	3	2	3	4	2	3	3	2	3	3,4,5
CBP40	5%	2	2	2	2	2	2	2	2	2	2	2	2	1		Epilepsia, hipertiroidismo		4	3	4	4	3	4	4	4	4	4	4	4	4	4	4	4	4	4	4	4	4	4	4	3	4	4	4	4	4	4	3	8,10
CBP39	50%	1	2	1	1	1	1	1	2	1	1	1	2	1		Mielopatía, colagenopatia		2	2	2	3	2	2	3	3	3	3	3	3	3	3	3	3	3	3	3	2	2	2	3	2	3	3	2	3	3	2	3	6,8,10
CBP153	50%	2	2	2	2	1	1	1	2	2	2	2	2	1		Epilepsia		2	3	3	2	3	2	3	4	4	4	4	3	4	3	4	4	3	4	3	4	3	3	3	3	4	4	3	3	4	3	3	4,8
CBP74	30%	1	2	1	1	1	1	1	2	2	2	1	1	1	1	Cáncer gástrico, neuropatías		2	2	2	1	1	1	3	3	2	3	3	2	3	3	2	3	2	1	3	3	1	3	3	1	3	2	2	3	2	2	3	6
CBP161	70%	1	2	1	1	1	1	1	2	2	2	2	1	1		Mieloma, sarcoma de kaposi		3	4	3	2	2	2	3	4	3	2	4	4	3	3	4	3	3	3	3	4	3	2	3	2	2	3	2	3	3	2	3	6
CBP103	50%	1	2	1	1	1	1	1	2	1	1	1	1	1		Artritis reumatoide, lupus, epilepsia		3	2	1	2	2	1	3	3	2				3	3	2	3	4	3	4	3	2	2	2	2	2	3	2	2	2	1	3	6,8,10
CBP123	20%	2	2	1	1	1	1	1	2	2	2	2	1	1				3	3	2	3	3	2	4	4	4	4	4	3	4	4	4	4	4	4	3	2	2	3	3	2	4	4	3	4	4	3	3	6,10
CBP124	50%	2	2	1	1	1	1	1	1	2	2	1	1	1				2	3	2	2	2	2	4	4	3	3	4	3	4	4	3	3	4	3	4	3	2	3	3	2	3	4	3	3	4	3	3	4,5,6,10
CBP43	50%	2	2	1	1	1	1	1	2	2	2	2	1	1	2			4	3	3	3	3	3	4	4	4	4	4	4	4	4	4	4	4	4	4	4	4	4	4	4	4	4	4	4	4	4	3	3,6,8
CBP46	30%	2	2	1	1	1	1	1	2	2	1	2	1	1				3	3	2	3	3	2	4	4	4	4	4	3	4	4	3	4	4	3	4	4	3	4	4	3	4	4	3	4	4	3	4	3,6,10
CBP61	50%	1	1	1	1	1	1	1	1	1	1	1	1	1	1	Hipotiroidismo, artritis reumatoide, lupus, hepatitis autoinmune		4	4	4	3	4	3	3	4	3	3	4	4	3	4	4	3	4	3	3	4	3	2	3	2	2	2	2	2	2	2	6	6
CBP60	50%	3	2	1	1	1	1	1	2	2	2	1	1	1	1	Hipo/hipertiroidismo, epilepsia, asma, migraña,		2	2	3	1	1	1	3	3	3	3	3	3	4	4	4	4	4	4	3	3	3	2	2	2	3	4	3	2	2	2	3	4,6,8
CBP50	50%	1	1	1	1	1	1	1	2	2	1	2	2	1	2			3	2	1	2	2	2	3	2	1	4	4	2	4	4	2	4	4	3	4	3	1	2	2	1	2	3	1	4	3	1	4	3,6
CBP42	60-70%	1	2	1	1	1	1	1	2	2	1	1	1	1	1	Gota, cáncer prostático, artritis reumatoide, osteoartrosis		4	4	4	4	4	4	3	4	3	3	3	3	3	3	3	4	4	4	4	4	2	3	4	3	3	3	3	3	3	3	3	4,6,8,10
CBP52	60%	1	1	1	1	1	1	1	1	2	1	1	1	1		Artritis reumatoide		2	4	3	2	2	2	2	3	2	3	4	3	3	4	3	2	3	3	2	2	1	2	3	2	3	2	1	2	2	1	4	4,5,6,8,10
CBP168	60%. Midió que mayores de 50 años eran 55%	3	1	1	1	1	1	1	2	2	2	1	1	1		Inmunoreumatológicas		1	2	2	2	2	2	3	3	3	4	4	4	4	4	4	4	4	4	4	4	3	2	2	2	3	3	3	3	3	3	3	6,10
CBP121	30%	2	1	1	1	1	1	1	1	1	2	1	1	1		Linfoma. Lupus. Cáncer gástrico.		2	3	2	2	2	2	3	4	3	4	4	4	4	4	4	4	3	4	4	3	4	2	3	3	3	3	3	3	2	2	3	4,8
CBP172	60%	1	1	1	1	1	1	1	2	2	1	1	1	1		Artritis reumatoide		3	2	2	2	2	2	4	4	2	4	4	1	4	3	1	4	4	4	4	1	1	4	3	2	4	2	2	4	2	2	3	4,6,8,10
CBP59	20-30%	1	1	1	1	1	1	1	1	2	2	1	1	1		artritis reumatoide, artrosis, enfermedad renal crónica, asma, coledocolitiasis, cirrosis hepática, litiasis renal, atópicos		2	2	2	2	2	2	4	4	3	4	4	2	4	4	3	4	4	4	4	1	1	2	3	1	4	4	2	4	4	2	3	3,4,5,6
CBP51	50%	1	1	1	1	1	1	1	2	1	1	1	1	1		Hipotiroidismo. Linfoma no Hodgkin, Steven Johnson, infarto de miocardio,		3	3	2	3	3	2	3	3	3	3	3	1	3	2	1	3	3	2	2	2	1	2	2	2	4	3	2	4	2	1	3	3,6,8
CBP164	50%	2	2	1	1	1	1	2	2	2	2	2	1	1		Cáncer de pulmón, lupus		2	3	2	2	3	2	3	4	3	3	3	3	4	4	4	4	4	4	4	4	1	1	1	1	3	2	1	3	1	1	1	4,6,8
CBP48	40%	1	2	2	2	1	1	1	2	2	2	2	1	1	2			3	3	2	1	1	1	4	4	4	4	3	3	3	3	2	4	4	3	2	2	2	2	2	2	3	2	2	3	2	2	3	6
CBP170	20%	3	2	2	2	1	2	1	2	2	2	2	2	3	2			2	2	2	1	1	1	3	3	3	3	3	3	4	4	4	3	3	2	4	4	4	2	2	2	1	1	1	2	2	1	1	6,8
CBP179	5%	2	2	2	1	2	1	1	2	2	2	2	2	1	2			3	2	1	1	1	1	2	2	2	4	4	4	4	4	4	4	4	4	3	3	1	1	1	1	2	2	2	1	1	1	1	4,6
CBP180	30%	2	2	1	1	1	1	2	2	2	2	3	1	1	2			2	4	4	3	4	4	3	4	4	4	4	4	4	4	4	4	4	4	4	2	1	2	2	2	2	4	2	3	4	2	3	3,4,5,8
CBP136	20%	2	2	1	1	1	1	2	2	2	2	2	1	1	2			3	3	3	2	2	2	3	3	3	3	3	3	3	3	3	3	3	3	3	3	3	2	2	2	3	3	3	3	3	3	1	6
CBP178	40%	2	2	2	2	2	1	1	2	2	2	2	1	1	1	Esquizofrenia, hipotiroidismo																	3	3	3				3	3	3	3	3	3	3	3	3	1	1
CBP175	30%	1	2	1	1	1	1	1	2	2	2	1	1	1		MIgraña, ansiedad		2	2	2	2	2	2	4	4	4	3	4	4	4	3	4	3	4	4	4	3	3	3	3	3	3	3	3	2	3	2	3	1,6
CBP105	30-40%	2	2	2	1	2	1	1	2	2	2	2	1	1	2			2	2	3	1	1	1	3	4	2	4	4	4	3	3	3	3	4	3	2	3	3	2	2	3	3	3	2	3	3	3	3	4,6,8
CBP44	40%	1	1	1	1	1	1	1	2	1	1	1	1	1		Sarcoma de kaposi, hipotiroidismo, sindrome ansiosodepresivo		3	3	2	2	2	2	3	3	3	3	3	3	3	3	3	3	3	3	3	2	1	2	2	1	3	3	2	3	3	2	3	4,6,8
CBP91	3%	2	1	2	1	2	2	1	2	2	2	2	1	1		Hipotiroidismo		3	3	4	2	3	3	4	4	3	4	4	4	4	4	4	4	4	4	4	4	1	1	3	1	4	4	2	4	3	1	1	4,6,8
CBP56	50%	1	2	1	1	1	1	1	2	2	2	1	1	1		Hipotiroidismo, asma		3	3	2	2	2	2	4	4	3	4	4	3	4	3	3	3	3	3	3	2	1	2	2	2	3	3	2	3	4	2	3	6
CBP55	30-40%	1	1	1	1	1	1	1	1	1	1	1	1	1		Enfermedad renal, enfermedad hepatica, colon irritable, diarrea crónica no infecciosa, ansiedad, depresión, enfermedades dermatologos		3	3	2	2	3	2	4	4	2	4	4	3	4	3	3	4	4	3	4	1	1	1	2	2	2	2	2	3	2	2	3	3,4,6,8
CBP188	60%	1	2	1	1	1	1	1	2	1	1	1	1	1		Hipotiroidismo, infarto de miocardio, aterosclerosis, psoriasis, dermatitis, depresión, trastornos hormonales asociado a climaterio/menopausia		2	2	2	1	1	1	4	4	2	4	4	2	2	3	2	4	4	3	2	1	1	2	1	1	2	1	1	2	1	1	3	3,6,8
CBP190	30-40%	1	2	1	1	1	1	1	1	1	1	1	1	1		Depresión, lupus, hipotiroidismo, enfermedades renales		3	3	3	1	1	1	3	3	3	3	3	3	3	3	3	3	3	3	2	2	2	2	2	2	2	2	2	2	2	2	4	3,4,5,6,8,10
CBP54	60%	1	2	1	1	1	1	1	2	2	2	1	3	3		Hipotiroidismo subclinico, hipertiroidismo		4	4	3	1	1	1	4	4	3	4	4	3	3	2	2	3	4	3	4	1	1	1	1	1	4	1	1	4	1	1	3	2,6,8,10
CBP155	30%	2	2	1	1	1	1	1	2	1	2	2	1	1		Sarcoma de kaposi, cirrosis hepática		2	2	2	3	3	3	3	3	3	4	4	4	3	3	3	3	3	3	2	2	2	2	2	2	3	3	3	3	3	3	1	1,3,6
CBP177	40%	2	2	2	1	1	1	2	2	2	2	2	2	1	2			3	2	3	2	3	3	4	4	4	4	4	3	4	4	4	4	3	4	3	2	2	2	2	2	3	3	2	3	3	2	1	4,6,8
CBP78	40%	1	2	1	1	1	1	1	2	2	2	2	1	1	2			2	3	3	1	1	1				3	4	3	3	4	3	3	4	4	3	4	3	3	3	3	3	3	3	3	3	3	3	4,6,8
CBP122	30%	2	2	1	1	2	1	1	2	1	2	1	1	1		Artritis reumatoide, polimiositis		2	2	2	2	2	2	3	3	2	3	3	2	3	3	2	3	3	2	3	1	1	2	2	2	3	3	2	3	3	2	1	1
CBP194	50%	3	3	1	1	1	1	2	2	2	2	2	1	1				1	1	1	1	1	1	4	4	4	4	4	4	4	4	4	4	4	4	4	2	1	1	1	1	4	2	2	4	2	2	1	1,6
CBP142	65%	2	2	1	1	1	1	1	2	2	2	2	3	3		Linfoma no hodgkin, hipotiroidismo, anemia crónica		3	3	3	2	2	2	4	4	4	3	3	3	3	4	3	4	4	4	3	3	2	3	3	3	3	3	3	3	3	3	3	6,8
CBP135	30-40%	3	2	1	1	1	1	1	2	2	2	2	1	1				3	3	3	3	3	3	3	4	3	3	4	3	3	4	3	3	4	3	3	3	3	2	3	2	3	3	2	3	3	2	3	4,8,10
CBP127	30%	3	2	1	1	1	1	1	2	2	2	2	2	1		Cáncer de estómago		2	2	2	2	2	2	3	3	3	4	4	4	4	4	4	4	4	4	3	3	3	2	2	2	3	3	3	3	3	3	3	2,6
CBP47	40%	2	1	1	1	1	1	1	2	1	1	1	1	1				2	3	2	3	3	2	3	4	3	3	4	3	3	4	3	3	4	3	2	2	2	3	3	2	3	4	2	3	4	2	3	1,6,8
CBP33	40%	3	2	1	1	1	1	1	2	2	2	2	1	1				2	2	3	2	1	1	4	4	4	4	3	3	4	4	3	3	3	4	3	3	2	3	3	3	3	4	2	3	3	3	1	2,3,8
CBP196	50%	No	No	No	No	Si	No	No	No	No	No	No	Si	Si				muy seguro	seguro	seguro	seguro	seguro	seguro	seguro	seguro	seguro	muy seguro	muy seguro	muy seguro	muy seguro	muy seguro	muy seguro	muy seguro	muy seguro	muy seguro	muy seguro	muy seguro	muy seguro	muy seguro	muy seguro	muy seguro	muy seguro	muy seguro	muy seguro	muy seguro	muy seguro	muy seguro	No manejo este problema	Recomiendo/prescribo vitamina D y Calcio, Refiero a un especialista solo si hay una causa secundaria de osteoporosis o si hay una fractura asociada,Otros
CBP160	50%	Si	No	No	No	No	No	No	No	No	No	No	No	No				poco seguro	poco seguro	seguro	no seguro	no seguro	no seguro	poco seguro	muy seguro	seguro	seguro	muy seguro	seguro	seguro	muy seguro	seguro	seguro	muy seguro	muy seguro	seguro	seguro	seguro	poco seguro	poco seguro	poco seguro	poco seguro	poco seguro	poco seguro	poco seguro	poco seguro	poco seguro	No manejo este problema	Recomiendo/prescribo vitamina D y Calcio,Otros
[truncated: 27 more columns]

## Sheet: Practice pattern key
Si uno de sus pacientes con VIH tuviera osteoporosis, ¿quéacciones tomaría?
1	Normalmente no manejo este problema
2	Examino los niveles de vitamina D y Calcio
3	Aconsejo ejercicios con peso y disminución de consumo de alcohol y tabaco
4	Recomiendo/prescribo vitamina D y Calcio
5	Me siento cómodo prescribiendo bifosfonatos si lo amerita
6	Refiero a un especialista para el manejo de osteoporosis
7	Refiero a un especialista solo si hay una causa secundaria de osteoporosis osi hay una fractura asociada
8	Otros
10	Revise su TAR y cámbielo si es necesario
	No sé
Si usted tuviera un paciente con VIH y sarcopenia, ¿quémedidas tomaría? Marque todas las que apliquen:
1	Normalmente no manejo este problema
2	Examino los niveles de Vitamina D
3	Recomiendo/prescribo Vitamina D
4	Recomiendo ejercicio físico
5	Evalúo la ingesta proteica y sugiero aumentar su consumo
6	Recomiendo suplementos proteicos nutricionales
7	Refiero a un especialista para manejo de sarcopenia
8	Refiero a un especialista solo si la sarcopenia persiste a pesar del tratamientodado o si el paciente presenta sarcopenia severa
9	Otros
10	No sé
Si uno de sus pacientes con VIH viene a consulta con almenos dos mediciones de presión arterial >140/90 , ¿Comolo manejaria?
1	Normalmente no manejo este problema
2	Aconsejo a los pacientes sobre los riesgos de una presión arterial elevada
3	Aconsejo cambios de estilos de vida y dieta para disminuir la presión arterial
4	Prescribo medicación para disminuir la presión arterial
5	Refiero al paciente a un especialista para manejo antihipertensivo
6	Refiero a un especialista solo si no logro manejar la presión arterial con medicamentos.
7	Otros
8	No sé
10	Ordeno otros examenes para evaluar otras comorbilidades
Para pacientes con VIH con una glucosa en ayunas ≥126mg/dl, ¿qué acciones tomaría?
1	Normalmente no manejo este problema
2	Aconsejo a los pacientes sobre los riesgos de diabetes mellitus
3	Aconsejo cambios de estilos de vida y dieta para disminuir la glucosa ensangre
4	Prescribo medicación para disminuir la glucosa en sangre
5	Refiero al paciente a un especialista para manejo de diabetes mellitus
6	Refiero a un especialista solo si no logro controlar la glucosa con. medicamentos.
7	Otros
8	Refiero a un nutricionista
9	No sé
Si tiene un paciente con VIH y un LDL ≥ 190, ¿Qué accionestomaría?
1	Normalmente no manejo este problema
2	Aconsejo al paciente sobre los riesgos de la hiperlipidemia
3	Aconsejo sobre cambios de estilos de vida para disminuir los niveles de LDL
4	Prescribo medicación para disminuir los niveles de LDL
5	Refiero a un especialista para manejo de hiperlipidemia
6	Refiero a un especialista solo si no puedo controlar la hiperlipidemia conmedicación
7	Otros
8	Refiero a un nutricionista
9	No sé
10	Revise su TAR y cámbielo si es necesario
Si tiene un paciente con VIH y Índice de Masa Corporal >25,¿Qué acciones tomaría?
1	Normalmente no manejo este problema
2	No tengo pacientes con IMC >25
3	Discutir sobre estrategias de disminución de peso
4	Discutir sobre actividad física del paciente
5	Discutir sobre la nutrición del paciente
6	Prescribo medicamentos o suplementos para bajar de peso
7	Crear un plan centrado en el paciente para la disminución de peso
8	Otros
9	Refiero a un nutricionista
10	No sé
Sobre el tamizaje de cáncer en las mujeres con VIH, ¿Quéacciones tomaría?
1	Normalmente no manejo este problema
2	Mis pacientes son muy jóvenes
3	Refiero a un especialista para el tamizaje
4	Ordeno una mamografía cada 2 años para pacientes de 50-74 años
5	Ordenaría una mamografía, pero mis pacientes no pueden acceder a esteexamen (por ejemplo: viven muy lejos, es muy caro, la lista de espera es muylarga)
6	Realizo un examen físico mamario
9	Otros
11	Ordeno una colonoscopia cada 10 años para pacientes de 45-75 años
13	Ordeno un examen de sangre oculta en heces anualmente para pacientescon edades de 45-75 años
15	Realizo un examen PCR de VPH para mujeres de edad ≥ 30 años y si esnegativo, lo repito cada 3 años
16	Ofrezco la vacuna del VPH si no ha sido vacunado previamente
	Ordenaría una colonoscopia, pero mis pacientes no pueden acceder a esteexamen (por ejemplo: viven muy lejos, es muy caro, la lista de espera es muylarga)
	Ordeno un examen inmunohistoquímico de sangre oculta en hecesanualmente para pacientes con edades de 45-75 años
	Aconsejo a no consumir tabaco
	Aconsejo a no consumir alcohol
	No sé
Sobre el tamizaje de cáncer en los hombres con VIH, ¿Quéacciones tomaría?
1	Normalmente no manejo este problema
2	Mis pacientes son muy jóvenes
3	Ordeno una colonoscopia cada 10 años para pacientes de 45-75 años
4	Ordenaría una colonoscopia, pero mis pacientes no pueden acceder a esteexamen (por ejemplo: viven muy lejos, es muy caro, la lista de espera es muylarga)
5	Ordeno un examen de sangre oculta en heces anualmente para pacientescon edades de 45-75 años
7	Aconsejo a no consumir tabaco
8	Aconsejo a no consumir alcohol
9	Otros
11	Refiero a un especialista para el tamizaje
12	Realizo un Papanicolau anal para pacientes con historia de sexo anal o conresultado anormal de Papanicolau cervical
13	Ofrezco la vacuna del VPH si no ha sido vacunado previamente
	Ordeno un examen inmunohistoquímico de sangre oculta en hecesanualmente para pacientes con edades de 45-75 años
	No sé
Si tuviera a un paciente con VIH con evidencia de alteracióncognitiva, ¿Qué acciones tomaría?
1	Normalmente no manejo este problema
2	Evaluar si un cambio de tratamiento antirretroviral es necesario
3	Tratar de no usar medicamentos sedantes
4	Realizar un test cognitivo breve como el MOCA, MMSE o la escala dedemencia en VIH
5	Preguntar por miembros de familia o algún otro asistente que pueda ayudarcon sus medicamentos
6	Referir al neuropsiquiatra
7	Referir a un neurólogo
8	Referir a un geriatra
9	Otros
10	No sé
